# Supplementary material for: Shedding Light on Degradation Gradients in Celluloid: An ATR-FTIR Study of Artificially and Naturally Aged Specimens
Source: Polymers (Basel). 2023 Jan 19;15(3):522. doi: 10.3390/polym15030522 (PMC9920386; doi:10.3390/polym15030522)
Supplement: Supplementary file 1 [file polymers-15-00522-s001.zip]

Archive with 1 entries (1 files):
- polymers-2095536-supplementary.pdf
